# Supplementary material for: Behavioral Ecology of Captive Species: Using Bibliographic Information to Assess Pet Suitability of Mammal Species
Source: Front Vet Sci. 2016 May 20;3:35. doi: 10.3389/fvets.2016.00035 (PMC4873507; doi:10.3389/fvets.2016.00035)
Supplement: Supplementary file 1 [file Data_Sheet_1.ZIP]

Archive with 4 entries (4 files):
- Table 2 complete.xlsx
- Table 5 complete.xlsx
- Table 6 complete.xlsx
- Table 7 complete.xlsx
