# Supplementary material for: Behavioral Ecology of Captive Species: Using Bibliographic Information to Assess Pet Suitability of Mammal Species
Source: Front Vet Sci. 2016 May 20;3:35. doi: 10.3389/fvets.2016.00035 (PMC4873507; doi:10.3389/fvets.2016.00035)
Supplement: Supplementary file 1 [file Data_Sheet_1.ZIP › Table 2 complete.xlsx]

## Sheet: Datasheet1
						Number of oneliners
Mammal species	Scientific name	Presence	Numbers	Domesticated	Ranking	Wild	Captive	Total
Ferret	Mustela putorius furo	6	34	Yes	1	73	109	182
Alpaca	Vicugna pacos	2	10	Yes	2	85	53	138
Red fox	Vulpes vulpes	3	8	Yes	3	351	105	456
Llama	Lama glama	2	3	Yes	4	201	124	325
Bactrian camel	Camelus bactrianus	2	2	Yes	5	116	42	158
Four-toed hegdehog	Atelerix albiventris	1	2	Yes	6	134	161	295
Dromedary	Camelus dromedarius	1	1	Yes	7	89	174	263
Common degu	Octodon degus	8	43	Semi	8	95	61	156
Long-tailed chinchilla	Chinchilla lanigera	6	35	Semi	9	117	250	367
Sugar glider	Petaurus breviceps	4	17	Semi	10	127	65	192
Capybara	Hydrochoerus hydrochaeris	3	4	Semi	11	182	39	221
Reindeer	Rangifer tarandus	2	2	Semi	12	189	37	226
Sika deer	Cervus nippon	2	2	Semi	13	63	53	116
Fat-tailed gerbil	Pachyuromys duprasi	1	2	Semi	14	59	164	223
American bison	Bison bison	1	1	Semi	15	307	20	327
Steppe vole	Lagurus Lagurus	1	1	Semi	16	85	45	130
Persian jird	Meriones persicus	1	1	Semi	17	25	3	28
Djungarian hamster	Phodopus sungorus	3	27	No	18	45	99	144
Striped skunk	Mephitis mephitis	6	23	No	19	215	62	277
Desert hamster	Phodopus roborovskii	3	22	No	20	129	126	255
Black-tailed prairie dog	Cynomys ludovicianus	6	22	No	21	169	143	312
Raccoon	Procyon lotor	5	21	No	22	30	3	33
Chinese striped hamster	Cricetulus barabensis	3	19	No	23	91	102	193
Red-necked wallaby	Macropus rufogriseus	5	18	No	24	96	40	136
Campbell's dwarf hamster	Phodopus campbelli	3	17	No	25	145	135	280
Parma wallaby	Macropus parma	4	15	No	26	74	5	79
Tammar wallaby	Macropus eugenii	4	15	No	27	73	21	94
Mexican prairie dog	Cynomys mexicanus	3	13	No	28	96	32	128
Utah Prairie Dog	Cynomys parvidens	3	13	No	29	95	24	119
White-tailed prairie dog	Cynomys leucurus	3	13	No	30	142	53	195
Agile wallaby	Macropus agilis	4	13	No	31	72	7	79
Gunnison's prairie dog	Cynomys gunnisoni	3	13	No	32	174	92	266
Lesser Egyptian jerboa	Jaculus jaculus	3	11	No	33	88	45	133
Tricoloured squirrel	Callosciurus notatus	3	11	No	34	54	3	57
Vicuña	Vicugna vicugna	2	10	No	35	188	2	190
Japanese Squirrel	Sciurus lis	3	10	No	36	19	6	25
Fennec fox	Vulpes zerda	5	10	No	37	128	61	189
Prevost's Squirrel	Callosciurus prevostii	3	9	No	38	56	1	57
Thirteen-lined ground squirrel	Spermophilus tridecemlineatus	3	9	No	39	181	7	188
Siberian chipmunk	Tamias sibiricus	4	9	No	40	95	39	134
American Red Squirre	Tamiasciurus hudsonicus	2	9	No	41	114	11	125
Yellow mongoose	Cynictis penicillata	3	6	No	42	131	10	141
Raccoon dog	Nyctereutes procyonoides	4	6	No	43	113	7	120
Common dwarf mongoose	Helogale parvula	2	6	No	44	132	13	145
African pygmy mouse	Mus minutoides	3	5	No	45	91	2	93
South American coati	Nasua nasua	3	5	No	46	235	22	257
Common genet	Genetta genetta	4	5	No	47	318	21	339
Himalayan striped squirrel	Tamiops mcclellandii	2	5	No	48	15	2	17
Swinhoe's Striped Squirrel	Tamiops swinhoei	2	5	No	49	41		41
Dingo	Canis lupus dingo	3	5	No	50	184	43	227
Patagonian mara	Dolichotis patagonum	3	5	No	51	164	28	192
American black bear	Ursus americanus	3	5	No	52	282	10	292
Golden spiny mouse	Acomys russatus	1	4	No	53	23	42	65
Brown bear	Ursus arctos	2	4	No	54	539	65	604
Serval	Leptailurus serval	2	3	No	55	276	26	302
Variegated Squirrel	Sciurus variegatoides	1	4	No	56	101	9	110
White-nosed coati	Nasua narica	2	3	No	57	140	26	166
Plains zebra	Equus burchelli	2	3	No	58	266	35	301
Indian crested porcupine	Hystrix indica	3	3	No	59	154	11	165
Brazilian Guinea Pig	Cavia aperea	2	3	No	60	158	30	188
Northern Giant Pouched Rat	Cricetomys gambianus	3	3	No	61	91	27	118
Finlayson’s Squirrel	Callosciurus finlaysonii	1	3	No	62	47	4	51
Banded Mongoose	Mungos mungo	2	3	No	63	338	9	347
Egyptian Fruit Bat	Rousettus aegyptiacus	2	3	No	64	117	8	125
Striped Ground Squirrel	Xerus erythropus	2	3	No	65	145	10	155
Arabian Spiny Mouse	Acomys dimidiatus	2	3	No	66	58	11	69
Southern Flying Squirrel	Glaucomys volans	2	3	No	67	195	3	198
South American tapir	Tapirus terrestris	2	4	No	68	249	38	287
Black-eared Opossum	Didelphis marsupialis	2	3	No	69	162	20	182
Arctic Fox	Vulpes lagopus	2	3	No	70	303	30	333
Crab-eating Raccoon	Procyon cancrivorus	3	3	No	71	143	22	165
Common Yellow-toothed Cavy	Galea musteloides	2	3	No	72	69	29	98
Eurasian Elk	Alces alces	2	2	No	73	119	8	127
Leopard Cat	Prionailurus bengalensis	2	2	No	74	198	22	220
Northern Amazon Red Squirrel	Sciurus igniventris	2	2	No	75	16	1	17
Kinkajou	Potos Flavus	2	2	No	76	252	19	271
Richardson's Ground Squirrel	Spermophilus richardsonii	2	2	No	77	152	7	159
Binturong	Arctictis binturong	2	2	No	78	58	22	80
Screaming Hairy Armadillo	Chaetophractus vellerosus	2	2	No	79	63	8	71
Red-tailed Squirrel	Sciurus granatensis	1	2	No	80	105	3	108
Red-rumped Agouti	Dasyprocta leporina	2	2	No	81	94	7	101
Chacoan mara	Dolichotis salinicola	2	2	No	82	94	6	100
Eastern grey kangaroo	Macropus giganteus	2	2	No	83	356	23	379
Common wallaroo	Macropus robustus	2	2	No	84	107	5	112
Red kangaroo	Macropus rufus	2	2	No	85	243	15	258
Günther's vole	Microtus guentheri	2	2	No	86	45	1	46
Asian palm civet	Paradoxurus hermaphroditus	2	2	No	87	124	13	137
Swamp wallaby	Wallabia bicolor	2	2	No	88	63	3	66
Corsac fox	Vulpes corsac	2	2	No	89	107	11	118
Tayra	Eira barbara	2	2	No	90	76	17	93
