# Supplementary material for: Behavioral Ecology of Captive Species: Using Bibliographic Information to Assess Pet Suitability of Mammal Species
Source: Front Vet Sci. 2016 May 20;3:35. doi: 10.3389/fvets.2016.00035 (PMC4873507; doi:10.3389/fvets.2016.00035)
Supplement: Supplementary file 1 [file Data_Sheet_1.ZIP › Table 5 complete.xlsx]

## Sheet: Sheet1
AS3-team assessors	Wild				Captive				Raw			Corrected
Species	Low	High	Unsuit	Suit	Low	High	Unsuit	Suit	Unsuit	Suit	LOR	Unsuit	Suit	LOR
Cervus nippon	2.75	2	1.375	7.625	4.75	0.25	0.25	8.75	0.25	0.625	1.60944	0.216033	0.765647	5.07577
Macropus agilis	5.625	1.375	0	9	2.625	1.125	1.25	6.75	0.125	0.875	3.89182	0.128641	0.834183	4.72013
Macropus eugenii	2.75	2	1.5	7.5	3.875	0.625	0.75	9.25	0.375	0.625	1.02165	0.239974	0.747551	4.22562
Lama glama	2.875	3.75	1.5	10.25	3.625	1.75	1.625	8.375	0.25	0.75	2.19722	0.28287	0.714231	2.31352
Paradoxurus hermaphroditus	1.875	1.5	1.125	8.875	3.375	0.25	0.625	5.375	0.25	0.625	1.60944	0.350288	0.593569	1.42782
Tamiops mcclellandii	5.375	0.125	0	7	0.625	0	0	1	0.375	0.125	-1.43508	0.364779	0.257806	-0.179155
Galea musteloides	2.75	2	1.125	6.875	1.625	1	1.125	5.875	0.25	0.625	1.60944	0.505748	0.402519	-0.242077
Acomys russatus	7	3.25	0.625	8.25	4.25	2.625	1.875	6.875	0.5	0.5	0	0.509222	0.478822	-0.313627
Macropus robustus	5.125	0.625	0.875	8.875	1.875	0	0	2	0.625	0.25	-1.60944	0.469832	0.313132	-0.77779
Acomys dimidiatus	3.625	2	1.125	7.875	3.125	0.875	0.5	4.125	0.375	0.625	1.02165	0.529397	0.395211	-0.941042
Wallabia bicolor	3.875	1.625	1	8.625	1.75	0	0	1.75	0.375	0.375	0	0.48611	0.241662	-1.63675
Camelus bactrianus	4.375	2	2.375	9.25	4.375	0.25	1	6.625	0.5	0.5	0	0.48115	0.510038	-1.64584
Cavia aperea	2.5	2.5	1.875	7.125	2.5	1.25	1.625	7.25	0.5	0.5	0	0.592519	0.375636	-2.09836
Dolichotis salinicola	1.25	1.75	1.625	7.375	1.375	0.125	0.125	2.875	0.625	0.375	-1.02165	0.518337	0.275777	-2.18131
Macropus rufogriseus	4.375	3.75	1.125	9.75	2.75	2.75	2.625	6.25	0.75	0.25	-2.19722	0.630116	0.367869	-2.39786
Mus minutoides	3	3.625	1	7.875	1.25	2	1.5	4.5	0.5	0.5	0	0.592314	0.345899	-2.90479
Pachyuromys duprasi	0.75	5.5	0.875	9.125	1.875	4.25	3.75	7.25	0.875	0.125	-3.89182	0.642483	0.35616	-3.23252
Microtus guentheri	2	1.875	1.5	8.5	1	0	0	0.875	0.375	0.375	0	0.518079	0.242624	-3.34982
Callosciurus finlaysonii	5.875	1.75	0.875	8	1	1.375	1.125	2.625	0.75	0		0.673812	0.237422	-3.35092
Callosciurus notatus	2.125	1.375	1.75	7.875	1.75	0	0	1.75	0.625	0		0.657217	0.124119	-3.42179
Phodopus roborovskii	2.125	6.375	1.375	8.5	0.625	4.125	3.125	7.875	0.625	0.375	-1.02165	0.731829	0.262222	-3.73812
Phodopus campbelli	1.375	6.125	2.375	7.625	1.25	2.75	1.875	8.125	0.5	0.5	0	0.60691	0.384129	-3.91448
Eira barbara	1.375	3.625	2	7	5.375	1.875	1.5	6.5	0.75	0.25	-2.19722	0.754512	0.243041	-3.9331
Nasua narica	2.25	3.25	1.375	8.625	2	1.75	2	3.875	0.875	0.125	-3.89182	0.811941	0.163663	-4.66268
Chaetophractus vellerosus	3	2.125	2.125	7.875	2	0.375	0.5	3.25	0.5	0.5	0	0.539078	0.328778	-4.79682
Vicugna pacos	4.875	5.125	2.25	8.25	4.625	2.5	2.125	7.625	0.5	0.5	0	0.651855	0.344413	-4.79788
Cricetulus barabensis	2.75	5.25	1.375	8.625	1.125	3.75	2.75	6.25	0.375	0.625	1.02165	0.679397	0.30836	-4.80432
Callosciurus prevostii	2.125	0.875	1.625	6.25	1	0	0	0.75	0.625	0		0.615364	0.107953	-4.96597
Meriones persicus	3.5	3	1.5	8.5	1	1	0.75	1.125	0.875	0.125	-3.89182	0.746884	0.175794	-5.34501
Arctictis binturong	4.125	3.375	2.25	7.75	4	1.125	1.375	5	0.75	0.25	-2.19722	0.780348	0.206688	-5.6812
Mustela putorius furo	2.125	6	1.375	9.625	1	4.375	3.625	6.375	0.625	0.375	-1.02165	0.559844	0.435109	-5.97097
Tamiops swinhoei	1.25	1.75	1.75	5.25	0	0	0	0	0.75	0		0.713039	0.0395114	-6.25588
Xerus erythropus	2.875	3.5	2.625	8.125	2.75	0.5	0.375	3.375	0.625	0.25	-1.60944	0.669331	0.227535	-6.34467
Genetta genetta	1.375	3.375	2.5	7.5	1.875	1.375	1.375	4.625	0.875	0.125	-3.89182	0.788006	0.169853	-6.62371
Sciurus granatensis	2.5	3	1.625	8.25	1	1	1	0.875	0.75	0		0.802146	0.0664705	-6.84608
Dolichotis patagonum	1	4.75	3.125	7.875	1.75	1.5	1.375	5.625	0.75	0.25	-2.19722	0.719623	0.268091	-7.01221
Helogale parvula	3.375	3.375	2.5	9.375	0.5	1	1	2	0.875	0		0.826391	0.0774065	-7.17829
Sciurus variegatoides	1.875	2.875	2.5	6.375	3	0.75	1	3.625	0.75	0.125	-3.04452	0.910993	0.0455899	-7.35922
Glaucomys volans	1.875	3.25	3	8	0.875	0.25	0.25	1.75	0.875	0		0.780936	0.136383	-7.72206
Camelus dromedarius	2	5.125	1.75	7.125	1.75	3.75	3.875	7.125	0.875	0.125	-3.89182	0.848234	0.150637	-7.84108
Macropus parma	1.625	3.125	2.625	6.125	1.25	0.375	0.5	2	0.875	0.125	-3.89182	0.87314	0.0157583	-8.4347
Lagurus Lagurus	1.25	6.75	1.625	7.375	1.25	4.25	3.25	5.75	0.875	0.125	-3.89182	0.834772	0.16333	-8.47694
Macropus giganteus	1.625	4.875	2.375	8.375	1	2.25	2.5	4.5	0.875	0.125	-3.89182	0.951687	0.0361338	-8.64149
Rangifer tarandus	2	4.25	2.625	7.25	1.875	1.75	2	4.875	0.75	0.25	-2.19722	0.787622	0.155261	-8.78399
Vicugna vicugna	1.625	3.625	2.75	8.125	0	0.625	0.75	1.25	0.75	0.125	-3.04452	0.730537	0.0806822	-8.792
Nyctereutes procyonoides	1.625	3.625	2.75	6.25	3	0.875	1.125	3.625	1	0		0.963025	0.0192486	-8.84494
Sciurus igniventris	1.5	2.5	1.625	4.25	0	1	0.875	0.125	1	0		0.878371	0.0107961	-8.9765
Vulpes corsac	0.75	4.625	3.75	6.25	4	0	0	3.625	0.875	0		0.882888	0.0907172	-9.11128
Sciurus lis	0.125	2.75	1.5	3.5	0.125	1	1.25	0.625	0.875	0		0.886465	0.0151393	-9.23925
Tapirus terrestris	1.125	4.125	4.375	6.625	3.5	0.375	0.625	6.375	0.75	0.25	-2.19722	0.82752	0.146854	-9.23954
Mungos mungo	1.75	3.75	3.375	5.5	2.625	0.25	0.375	3.625	1	0		0.867164	0.0728566	-9.28735
Cynictis penicillata	0.875	3	3.625	7.25	0.75	0.25	0.5	2.375	1	0		0.933176	0.0117612	-9.75568
Macropus rufus	1.125	4.5	2.625	8.375	1	2	2.25	3.625	1	0		0.938208	0.0478339	-9.77408
Hystrix indica	2	3.625	2.5	7.375	0.25	0.875	1.125	0.75	0.875	0		0.863007	0.027577	-10.4034
Mephitis mephitis	0.625	5	2.875	6.125	3.75	2.25	2.75	6.125	1	0		0.953421	0.0446102	-10.5324
Spermophilus richardsonii	0.625	4.625	2	8	0.125	2.375	2.125	0.75	0.75	0.125	-3.04452	0.905399	0.0647456	-10.8968
Leptailurus serval	1.625	5.75	2.375	8.875	2.375	3.125	3.5	4.375	1	0		0.917474	0.080818	-11.4613
Tamiasciurus hudsonicus	2.625	5	2.5	7.375	0.875	2.5	2.75	3.125	0.875	0		0.926423	0.049542	-12.2501
Cynomys gunnisoni	1.125	6.75	2.75	7.25	1.5	4.375	4.125	6.75	1	0		0.900911	0.0989751	-12.5845
Atelerix albiventris	2.875	7.125	2	9.875	3	5.5	5.75	6.125	1	0		0.893541	0.106276	-13.489
Tamias sibiricus	3	6.75	2	9	0.75	4.875	4.625	4.375	1	0		0.982122	0.0174962	-13.5724
Cricetomys gambianus	2.375	6.625	4	8	2.875	3	3.25	6.75	0.875	0.125	-3.89182	0.928249	0.0708086	-13.8025
Phodopus sungorus	0.375	7.5	2.875	5.125	1.125	4.5	4	7	1	0		0.980836	0.0185243	-13.8768
Jaculus jaculus	1.625	6.25	2.25	5.75	1.875	4.375	4.25	5.625	1	0		0.98155	0.0183388	-13.8842
Dasyprocta leporina	1.25	5.375	2.125	6.875	0	2.875	2.625	0.375	1	0		0.996455	0.0013724	-14.3926
Ursus americanus	1.375	5	3.375	7.5	1	2	1.875	1.125	1	0		0.987965	0.0027666	-14.6146
Bison bison	0.75	5	3.25	7.625	0.875	2.875	3.25	3.5	1	0		0.983638	0.0118374	-14.9
Vulpes lagopus	2.125	6.75	4.5	6.5	3.125	2	2.625	6.25	0.875	0		0.899201	0.0882903	-15.1738
Prionailurus bengalensis	1.5	5.375	3	7.5	1	2.625	2.25	1.375	1	0		0.993386	0.0027333	-15.1984
Canis lupus dingo	1.625	4.75	3.375	6.625	1.875	2.125	2.375	2.5	1	0		0.992264	0.00472261	-15.3796
Spermophilus tridecemlineatus	1.75	5.5	4.375	6.625	1.625	1.375	1.375	2.625	1	0		0.937779	0.0398614	-15.4489
Equus burchelli	0.75	6.875	3	7	1	4	4.125	4.875	0.875	0.125	-3.89182	0.914318	0.0807206	-15.6969
Procyon cancrivorus	1.75	6.125	2.75	8.125	1.75	3.75	3.875	3	1	0		0.988272	0.0115274	-16.0282
Didelphis marsupialis	2.75	6	1.125	8.875	0	5.125	5.125	0.75	0.875	0.125	-3.89182	0.998233	0.00162976	-16.6525
Nasua nasua	0.25	7	2.625	7.375	0.125	3.875	3.875	2	1	0		0.997465	0.00248086	-16.7041
Rousettus aegyptiacus	1.125	5.75	5.125	4.875	0.125	0.625	0.75	1.25	1	0		0.990628	0.000294341	-17.7413
Chinchilla lanigera	1.75	9.75	3.25	8.375	0.75	6.75	5.75	6.125	0.875	0.125	-3.89182	0.874933	0.125058	-19.5904
Cynomys parvidens	1.25	7.375	5.25	4.75	1.625	2.5	2.625	5.25	1	0		0.970744	0.0291669	-19.7329
Octodon degus	2.125	10.25	4	7.875	0.375	5.5	4.5	5.5	1	0		0.924129	0.0758492	-19.9002
Potos flavus	0.25	8.75	3.375	7.5	0.875	5	5.25	3.75	1	0		0.999346	0.000633383	-20.9254
Procyon lotor	3	8.125	2.625	7.375	1.125	5.375	4.75	1.875	1	0		0.998289	0.00165598	-21.2241
Cynomys mexicanus	2.75	8.375	3.75	6.25	2.25	5	5.375	4.625	1	0		0.999926	6.914e-05	-23.137
Alces alces	0.375	8.125	3.875	6.125	0.75	4	4.25	1.625	1	0		0.999276	0.000370194	-23.193
Vulpes vulpes	1.625	10.125	4.625	7.25	1	5.875	5.625	5.375	1	0		0.91655	0.0825488	-24.5234
Hydrochoeris hydrochaeris	0.25	9.375	4.75	5.125	0.125	5	4.875	3.125	1	0		0.999836	0.000161975	-26.9303
Cynomys leucurus	0.625	10.375	3.5	5.5	1.25	7.125	6.375	3.625	1	0		0.999835	0.000145471	-27.4707
Ursus arctos	0.375	10.125	5.625	5.375	0.875	5.5	5.625	2.375	1	0		0.999886	0.000113196	-32.6358
Vulpes zerda	0.75	11.625	5.75	4.125	0	5.625	5.5	2.5	1	0		0.999996	6.18714e-07	-33.4171
Petaurus breviceps	0.25	12.75	5.25	4.625	1.5	7	6.625	3.375	1	0		0.999997	3.14859e-06	-34.6674
Cynomys ludovicianus	0.75	13.125	6.5	5.5	0	7.125	6.5	4.5	1	0		0.999562	0.000400642	-36.0814
