# Supplementary material for: Behavioral Ecology of Captive Species: Using Bibliographic Information to Assess Pet Suitability of Mammal Species
Source: Front Vet Sci. 2016 May 20;3:35. doi: 10.3389/fvets.2016.00035 (PMC4873507; doi:10.3389/fvets.2016.00035)
Supplement: Supplementary file 1 [file Data_Sheet_1.ZIP › Table 6 complete.xlsx]

## Sheet: Datasheet3
AS2- and AS3-team assessments	Wild criterion strength												Captive criterion strength												Calculated LOR
Species	Space	Time	Metabolism	Hide	Sex	Care	Biosocial	Info	Other	Welfare	Health	HAR	Space	Time	Metabolism	Hide	Sex	Care	Biosocial	Info	Other	Welfare	Health	HAR	LORcor	Wild	Captive	Wild-Captive	LooCV
Cervus nippon	2.42308	2.33333	2.06667	2.875	2.1875		2.74107	2.88312			2.94444	2.25	2.07692	2.75	2.33333	2.375	2.24		2.23529	2			2.52727	2.47826	5.08	-3.1365	1.82171	4.02693	3.57758
Macropus agilis	2.22581	2.03226	2.04167	2.5	2.1129	1.625	2.16071			1.5625		1.25	2.21311	2.75	2.625		1.86207		2.625			1.625	2.75	3.75	4.72	11.9606	-0.845804	5.49443	5.52293
Macropus eugenii	3.1875	2.4375	2.175	2.5	2.20213		3.23214	2.85366	2.24			2.6		2.46667	2.22222	2.53333	1.875		3	2.625	2.6	1.5	3	2.14286	4.23	-9.89524	0.124848	-3.83346	-6.43098
Lama glama	2.98765	2.25	2.55357	2.82051	2.50667	2.5625	3.07182	2.46591	3.83333	2.58333	2.71429	1.51613	3	2.0625	2.04167	2.17949	2.26772		2.83007	2.23404		2.94444	3.02041	2.4104	2.31	-3.82492	-2.34952	1.44635	-0.196094
Paradoxurus hermaphroditus	2.33083	2.80159	2.39535	2.70968	2.57143		2.62025	2.45946		2.03774	2.45833	2.4		2.85714	2					2.375		1.4375	1.75	2.40909	1.43	-4.51128	0.829603	3.62254	4.2735
Tamiops mcclellandii	2.41071	2.125	2.46154				2.4375	2		1.375	1.625													2.4375	-0.18	1.44391	-9.43915	1.00245	1.36667
Galea musteloides	2.26829	2.125	2.34375	2.5641	2.42963		3.28226	2.81395			2.66667		3.28571	2.625			2.53846	2.625	2.99029				2.125	2.85714	-0.24	-5.35077	-8.1165	-2.60761	-3.03665
Acomys russatus	2.64286	2.20833	1.76667	2.26667	2		2.13	2.25		2		1.75	2.92857	2.8	2.1875		1.73214	1.875	1.89474			1.86441	3.5	1.71875	-0.31	5.32479	1.43484	5.73309	5.73621
Macropus robustus	2.40513	2.625	1.92361	3.09259	1.88889	2.4	2.42857	2			1.74359	2.4					2.25						1.75		-0.78	-0.429524	-6.15662	0.104837	-2.5375
Acomys dimidiatus	2.33333	2.51064	1.83929	2.06452	2.18824		2.75			2.75	2.35294	2.5625		3.25	3.25		1.78571						1.37931	1.1875	-0.94	-3.41518	-3.51391	-1.30673	-1.51961
Wallabia bicolor	2.42029	2.5641	2.5	2.625	2.33929		2.625	2.25		2	2.13793	3.4					1.57143						2.21429		-1.64	-7.13752	-5.6485	-3.76623	-4.20032
Camelus bactrianus	2.8227	2.14815	2.17123	1.625	2.95968	2.1875	3.01389	2.39474	3.66667	2.46154	3	1.7037	3	3.25	1.77143		1.47059		2.5			1.72973	2.48485	1.90625	-1.65	-2.63276	4.50267	2.79715	3.66361
Cavia aperea	2.77273	2.125	2.31646	2.72727	2.56186		2.8883	2.9125			3.125	2.1875	2.36		2.625	2.875	2.04545		3.20833		2.71429	2.29508	2.78571	3.06667	-2.1	-5.09591	-4.35229	-6.62839	-7.43842
Dolichotis salinicola	3.04	2.225	2.1831	2.93814	2.71429	3.28571	2.76596	2.88421			2.8			2.875						2.6875				2	-2.18	-8.78468	-9.20171	-10.2285	-11.7104
Macropus rufogriseus	2.80882	2.49474	2.09211	3.20312	2.45455	2.2	2.425	2.52941	2.8	2.25		1.5	2.72222	2.53571	1.66667	2.2	2		2.93617			3	3.52174	3.33333	-2.4	-0.651091	-4.83289	-1.35027	-1.94243
Mus minutoides	2.49367	2.05	2.58333	2.375	2.22581		2.83916	2.625	3.33333	2			2.45833	2.17391	2.875	3.375			3.15625					2.27273	-2.9	-2.28649	-8.24791	-2.88969	-2.94192
Pachyuromys duprasi	2.70833	2.79167	2.59091	3.14706	2.62	3	2.48214	2.64865		2.625	2.46429		3.33929	2.11594	2.42105	2.70968	2.4486	3.625	2.96296	2.43636		4.07692	2.91018	2.09023	-3.23	-9.4493	-9.38954	-4.92871	-5.65791
Callosciurus finlaysonii	2.22727	1.75	2.05825	3.04167	2.2		2.6875			1.53846	1.57143	1.75	3.125	3.5								3.25	2.25		-3.35	5.58744	-10.3176	1.16965	1.11337
Microtus guentheri	2.56818	2.70833	2.95652	3.33333	2.6129	2.66667	3.25	2.38095		1.125	2.54054												1.57143		-3.35	-8.08321	-6.58784	-4.43235	-6.35008
Callosciurus notatus	2.4	2.625	2.04839	2.97917	2.85106		2.71875	2.75		1.375	2.9375	2.3125	2											2	-3.42	-4.08839	-4.60426	-3.11089	-3.11168
Phodopus roborovskii	2.63218	2.98305	2.5625	3.26316	2.80952	2.4	3.11321	2.79279		2.04762		1.85714	3.59375	2.87324	2.23841	3.275	3.16092	2.76316	2.67532	2.375		2.74648	3	2.47297	-3.74	-8.81064	-10.4805	-7.88518	-9.07159
Phodopus campbelli	2.57692	2.83333	2.46053	3.19048	2.89706	2.84615	3.1	2.56667		3.71429		1.64286	2.82609	2.66071	2.25	3	2.80645	2.43478	2.44737			2.82812	3.13115	2.37143	-3.91	-12.2517	-6.2182	-7.30928	-8.78377
Eira barbara	3.10596	2.43478	2.24074	3.25	2.7875		2.79167	2.7			2.8	2.4375	2.125		1.375		3.41667		4	1.625		2.4375	2.125	1.70833	-3.93	-9.95653	-0.292933	-1.21947	-7.3652
Nasua narica	2.56	2.6	2.02	2.78689	2.85507	2.54286	3	2.6338			1.95238	2.32609	2.85714	1.93333	2.125		2.38462		3.14894					2.34848	-4.66	-6.07727	-5.3766	-3.43204	-3.24088
Chaetophractus vellerosus	3.225	2.39535	2.43689	2.89286	2.375	2.625	2.48	2.27586		1.875		2.8	2.46667	2.64286	2.2								1.75		-4.8	-7.29046	-3.81638	-7.10696	-7.72335
Cricetulus barabensis	2.47674	3.16239	2.34146	2.9375	2.63218	2.57143	3.1	3.03529		1.93103		2.25	3.375	2.84127	2.07692	3.46667	2.92157		4.125			3.45833	2.9	2.36	-4.8	-9.50295	-16.1417	-12.625	-12.669
Vicugna pacos	3.5	2	3.26667		2.10526	2.625	3.03125	2.31579	2.13333	1.57143	3.18947	1.78788	2.98039		2.14286		1.91667	3	3.125	1.83721	2	1.5	3.26471	2.66667	-4.8	-3.46731	-0.922119	-0.546054	-0.560268
Callosciurus prevostii	2.9186	2.2766	2.27536	2.96875	2.85		2.325	2.125				2.73333											1.8		-4.97	-7.55417	-7.32732	-8.23299	-8.27868
Meriones persicus	2.5	2.875	1.875	3.5625	1.93333	2.21429	2.8125	2.53333			3.875	1.92683	4.0625										2		-5.35	-7.03155	-10.8885	-7.08493	-8.48484
Arctictis binturong	3.288	2.75	2.3617	3.64286	2.62963		2.7027	2.2		1.86364	1.73913	2.28571		3.125			2.85714		1.55263	2.26087		1.25	2.28571	1.91071	-5.68	-7.90244	-1.86413	-4.83264	-4.54438
Mustela putorius furo	2.46154	2.71429	2.7541	2.74194	2.16129	2.75	2.87342	2.55263		1.71429	2.67241	2.37931	3.19565	2.75806	3.1068		2.2	2.42857	3.12658	2.25397		3.29032	3.02105	2.71774	-5.97	-4.16479	-12.2397	-7.35142	-7.69018
Tamiops swinhoei	2.86111	2.375	2.89062	3.625	2.7541		2.8	2.3125																	-6.26	-10.9658	-10.2959	-9.64855	-10.0078
Xerus erythropus	2.51592	2.46809	2.90678	3.37931	2.77228	2.78261	2.94737	2.4898	1.14286		3.375	1.53333						1.875		2.375			1.57143	2.65116	-6.34	-5.98353	-6.45579	-5.1566	-4.80527
Genetta genetta	2.61376	2.80952	2.89147	3.07812	2.57895	2.53846	2.76271	2.66026		2		2.55	2.875		2.37931		1.71429					3.875	2.69231	2.44048	-6.62	-8.83658	-7.8211	-7.68162	-7.93845
Sciurus granatensis	2.50345	2.16667	2.90909	2.78378	2.74242		3.01053	2.39216		1.75	2.31034	3.07692											1.61538	3.875	-6.85	-7.01325	-8.83234	-6.19018	-6.0745
Dolichotis patagonum	3.175	2.1625	2.52857	3.12791	3.25333	2.78571	3.11165	2.81818		2.71429	3.52941	2.57143			2.11111	3.16667	3.25		3.16129			2.375	3.48571	3	-7.01	-14.997	-11.8926	-15.3707	-16.9025
Helogale parvula	2.72059	2.5443	2.46774	3.29032	2.65556	2.45238	3.49419	2.47253	2.30769	3	2	1.33333					2.38889		2.71429					3.85714	-7.18	-6.51143	-10.3206	-9.72803	-10.96
Sciurus variegatoides	2.92361	2.41071	2.55682	2.53846	2.89394		2.71875	2.70833			2.1875	2.09677		2.5					2	2.125			1.625	2.81818	-7.36	-4.6311	-1.73972	-3.76333	-2.64632
Glaucomys volans	3.04678	2.83636	2.576	3.34375	2.65116	3.5	3.26606	2.66071		1.5625	3.33333	2.04167							1.71429					2.33333	-7.72	-11.719	-4.29051	-8.32451	-8.59941
Camelus dromedarius	3.18898	2.48235	2.61345		2.64	2.30435	2.8625	2.53333	3.33333	2.0625			2.66102	2.34211	2.54615	2.83333	2.65185	3.41667	2.8141	2.39623		3.59459	3.28205	2.43678	-7.84	-9.74176	-8.67992	-8.74434	-8.98879
Macropus parma	2.78723	3.01562	2.45882	3.28205	2.38235		2.825	2	3.81818		3.21429			2.30769			2.75						2.375		-8.43	-12.6659	-9.1883	-9.5383	-9.81319
Lagurus Lagurus	2.51852	2.54688	2.56977	3.38889	2.4381		2.92708	2.46875			2.91667	3.14286	3.5625	2.6875	3.125	3.625	2.4375		3.06796			3.75	2.95652	2.44262	-8.48	-12.3579	-16.5158	-14.3276	-15.6323
Macropus giganteus	2.40884	2.55556	2.20809	2.74648	2.38174	2.83333	3.1	2.51613		2.2069	3.38889	3.10714					2.52174	2.46667	4	2.66667		1.92308	3.01613	3	-8.64	-11.3773	-10.9447	-9.04282	-9.20726
Rangifer tarandus	3.26506	2.5625	3	2.85106	2.74586		3.14667	2.31395		2.57778	2.95918	1.95122	2.625		2.95652		2		2.83871			2.8	3.68182	2.1	-8.78	-10.9955	-7.71524	-11.9686	-13.0333
Vicugna vicugna	3.06667	2.33333	3.0597	3.28571	2.76923	2.95833	3.12183	2.41509	2.5	2.64103		2.44737					3		3.25						-8.79	-12.8387	-11.9355	-11.97	-12.1996
Nyctereutes procyonoides	3.13889	2.77273	2.4375	3.08333	3.01974		2.24468	2.38889			2.37931	2.21311		1.71429	2				2.8125	2				3.14286	-8.84	-7.67613	-5.73183	-8.22071	-7.92263
Sciurus igniventris	2.92308	2	2.95556		3.375		2.9375	2																4.25	-8.98	-10.4816	-13.1701	-14.0636	-8.01371
Vulpes corsac	2.80625	2.86842	2.5	3.35	2.98305	2.29167	3.06944	3			3.57143	3.73333				1.375	1.83333						1.85714	1.5	-9.11	-21.1561	1.33328	-5.06975	-9.27484
Sciurus lis	2.76786		3.17949	3.5			2.47727			2.75												2.875		3	-9.24	-10.7964	-9.82429	-9.47799	-9.46335
Tapirus terrestris	3.16514	2.51389	3.08995	3.11475	3.10326	3.42188	3.34091	2.68254		3.28571	2.71429	2.54023	2.71429	2.3125	2.15625		2.35897		2.61111				2.02326	1.96825	-9.24	-18.3648	-0.580593	-8.60498	-8.44013
Mungos mungo	3.05858	2.30055	2.60435	3.05797	2.86891	3	3.09343	2.58088				2			2.08696							1.66667	2.5	1.66667	-9.29	-8.81422	-1.08546	-2.33479	-1.05798
Cynictis penicillata	2.8	2.30556	2.76842	3.13592	2.59459	3.375	3.36066	2.94521	3		3	3.2973								3		2.46774	2.28571		-9.76	-15.8519	-7.72225	-10.9581	-11.2348
Macropus rufus	2.75598	2.82979	2.22286	2.84507	2.375	2.77083	2.38095	2.45614		2.72414	3.3125	3.16129	3.06667		2.77273		1.5		3.41176				2.71875	3.33333	-9.77	-12.5246	-9.54031	-14.7769	-15.9329
Hystrix indica	2.35443	2.80702	2.49505	3.08929	2.72626		2.9403	2.42254		1.4	3.14286	3.625										2.5		3.59574	-10.4	-13.4014	-9.82967	-9.76467	-9.65114
Mephitis mephitis	2.57576	2.78947	2.225	3.025	2.60577		2.78182	2.62821			3.75342	3.17857		2.66667	2.125	2.55263	1.9375		2.8125	2.07692		2	2.98182	3.59524	-10.53	-14.5651	-2.89371	-7.06796	-6.13642
Spermophilus richardsonii	2.51656	2.70339	2.5625	3	2.56923	3.05556	2.91391	2.64103			3.53846	2.88372	3.66667										3.42857	3.21212	-10.9	-12.9171	-14.9336	-12.5894	-12.7951
Leptailurus serval	2.71111	2.55814	2.60541	2.54688	2.50588	2.75	2.86325	2.74825	1	3.0625	2.32609	2.68182	3.125		2.375		2.18182		3.125	1.875		2.60417	2.16667	4	-11.46	-9.59005	-6.06254	-8.76581	-7.87908
Tamiasciurus hudsonicus	2.47799	2.11607	2.92661	3.59375	2.37273		3.25287	2.8046		2.16667	2.95745	2.42857	3	2.57143					3.375	3.125		2.52632		3.46667	-12.25	-7.85476	-10.9875	-7.27908	-5.69241
Cynomys gunnisoni	2.46667	2.4375	2.42857	3.0119	2.61765	2.5	3.04908	3.02174			3.33803	3.58333	3.66667	2.16667	2.83824	3	2.63235	2.46667	3.65278	2.625	3		3.61628	3.40708	-12.58	-14.5361	-18.6725	-16.8244	-17.8894
Atelerix albiventris	2.45185	2.57658	2.32143	2.77778	2.3871	2.18	2.30864	2.41111	2.5	3.4375	2.5125	2.53333	3.70588	3.08511	2.6	2.73077	2.55639	2.01562	2.90588	2.14286	2	3.625	3.02941	3.51754	-13.49	-6.18569	-15.2908	-10.4975	-10.4793
Tamias sibiricus	2.71	2.4125	2.63971	3.31522	2.40541	2.8125	3.07042	2.08108		2.75	1.61905	2.05357	3.58974	2.3125	2.72549	3.70833	2.5		3.1875			4.20833	2.48276	3.18182	-13.57	-5.73445	-17.0286	-11.9309	-11.5811
Cricetomys gambianus	2.94309	3.125	2.71429	3.625	2.79661	2.5	2.95745	2.66667	3.16667	2.5	4.125	2.24138		4.25	2.33333	2.16667	3.03448	2.125	3.625	2.8		2.82759	2.65385	2.35294	-13.8	-16.9803	-11.5672	-14.9287	-12.8179
Jaculus jaculus	2.93421	3.15686	2.025	3.18182	2.95946		2.93548	2.20833			2.8		3.75	3.46667	1.90909	2.6	3.33333		3.25	2.18919		4.5	2.1	3	-13.88	-14.794	-15.3027	-14.8199	-15.4748
Phodopus sungorus	2.75	2.83333	2.51562	3.75	3.03529	3.375	3.26415	2.5625					3.74468	2.625	2.26667	3.25	2.75	2.75	3.11579	2.25		3.16505	3.4	2.34211	-13.88	-16.7087	-13.1177	-13.1134	-12.9548
Dasyprocta leporina	3.04478	2.21429	2.84921	3.12329	3.07595		3.18182	2.79167			2.42308	2.40909	4.25				4.375						3.09091		-14.39	-10.465	-20.0352	-13.7963	-13.3913
Ursus americanus	2.92019	2.78814	2.60305	2.68889	2.88725	3.375	3.03125	2.70536		2.43478	2.55844	2.82857								3.69231		4.51613	1.9375		-14.61	-13.948	-14.646	-18.0252	-19.2155
Bison bison	2.85	2.49333	2.46411	2.8913	2.72283	2.93043	2.64286	2.52778	3.28571	2.6875		3.53333		2.5	3.375		3	3.75				3.73684	3.16393	2.625	-14.9	-14.7807	-16.3519	-15.2958	-15.2488
Vulpes lagopus	3.31818	2.34831	2.69231	2.88	2.8934	2.175	3.17127	2.52525		2.44737	3.30357	2.86408		2.2	2.8		2.85714	2.125	2.6	2.13333		3.18421	2.32	2.78571	-15.17	-14.7935	-8.00612	-14.5578	-14.438
Prionailurus bengalensis	2.76562	2.78571	2.83051	3.22222	2.65625		2.89474	2.58182	1.33333	2.54167	3	2.54					2					3.36538	3.56897	3.75	-15.2	-12.5172	-13.9696	-15.6724	-15.736
Canis lupus dingo	3.02632	2.66071	2.42857	3.38462	2.74342		2.90594	2.65455		1.875	2.36364	2.68889		1.85714						2.4375		4.125	2.28571	3.55319	-15.38	-10.6191	-12.3004	-14.6288	-14.5418
Spermophilus tridecemlineatus	2.90756	2.8835	2.89831	3.01	2.70667	2.61905	2.83036	2.60227		1.83333	3.55172	3			3.0625	2.3125		2.25						3.78571	-15.45	-14.1874	-12.768	-16.861	-17.2006
Equus burchelli	3	2.42254	2.99338	3.06522	2.70466	3.15	3.17568	2.6194			3.44118	2.94118	3.66667		3.16667	3.57143	3.47059		3.02857	2.75		3.875	2.40625	2.6	-15.7	-15.567	-19.0804	-19.4874	-20.357
Procyon cancrivorus	2.70531	2.88732	2.38462	2.31579	2.4902	2.375	3.08036	2.53409		3.06667	2.4186	3.29825		2	2.4				3.5	3.625		3.22222	1.97297	3.68421	-16.03	-14.5752	-12.1649	-15.1685	-14.9117
Didelphis marsupialis	2.42128	2.70423	1.93269	2.71084	2.49242		2.76724	2.4		1.34375	2.98551	2.61905					2.85		3.8125	3.625		4.625	3.06667	3.7	-16.65	-4.65144	-23.4202	-16.394	-13.2552
Nasua nasua	2.72038	2.9375	2.328	2.975	2.92553	3.20833	2.92241	2.72619			3.125	2.45055					3.79167		3.25	3		4.125	2.4	3.54	-16.7	-12.8725	-18.8853	-18.4645	-18.9582
Rousettus aegyptiacus	3.06494	2.76636	2.98958		2.51282	3.875	3.25	2.975		1.625	3.53333	3.06452											3.28571	2.52941	-17.74	-16.7686	-11.4664	-14.8122	-13.9096
Chinchilla lanigera	3.05882	2.43678	2.48837	3	2.3617	4.04167	3.06481	2.78102	3.25	3.31818	2.64706	2.41463	3.69182	3	2.52695	3.37736	2.16883	3.53226	3.08197	2.55263	3.61538	3.99275	3.448	2.68056	-19.59	-13.3199	-16.3572	-16.0293	-14.2891
Cynomys parvidens	3.26087	2.53165	2.52174	3.51163	3.01818	2.42857	3.36782	3.27907			4.02564	3.2619	3.1875	2.28571	2.47826	2.875	2.78571			1.8			2.68182	3.52273	-19.73	-21.7751	-9.82005	-18.3388	-17.9239
Octodon degus	2.74359	2.275	2.71875	3.53125	2.57333	3.57143	3.3301	2.8	1.5	2.625	3.83333	3.57143	4.04167	2.68254	2.91667		2.875	2.75	3.60417	2.46154		2.97674	3.67143	3.29915	-19.9	-20.42	-20.4305	-19.607	-19.6251
Potos flavus	3.115	2.95833	3.11972	3.25	2.5	3.05797	2.7644	2.69748	2.75	2.78125	2.80952		3.75	3.6875	2.75		2.375		3.875	2.53333		2.58974	3.33333	2.95652	-20.93	-14.7337	-17.008	-19.534	-19.1005
Procyon lotor	2.33333	2.48936	1.85294	3.2	2.40741		2.91379	2.44828		1.625	3.48077	2.58904		1.66667	4.14286				3.71429		3.42857	3.54545	3.45614	3.52174	-21.22	-6.45838	-20.3451	-15.637	-9.68368
Cynomys mexicanus	3.34	2.17949	2.34043	3.77907	2.93243	2.3125	3.30864	2.82609			2.08511	2.88571		1.82051	2.15625	2.875	3.40625	2	4.125	2.80556		3.78571	3.30435	4.06667	-23.14	-12.1836	-21.2386	-22.2741	-21.8521
Alces alces	3.18881	2.45161	3.2243	3.29167	2.90244		3.04167	2.57143		4	3.25	3.25			2.23077		3.75		4			2.9375	4.375	3.625	-23.19	-22.827	-22.2698	-23.1691	-22.8698
Vulpes vulpes	2.70763	2.75248	2.62048	2.92857	3.17576	2.53488	2.99435	2.73134	2.25	2.19672	3.37288	2.94488	2.25	2.4375	2.75	3.63333	2.51163	2.85714	3.63725	2.86667		4.05333	2.61905	2.83721	-24.52	-14.8867	-14.0109	-19.249	-17.6065
Hydrochoeris hydrochaeris	3.25668	2.71429	3.1875	2.77778	2.53571		3.26293	2.66304		3.25	3.48	2.64706	3.72727		2.74194		4.17391		3.625	2.57143		4.125	3.28571	2.85455	-26.93	-18.3387	-24.5118	-22.1967	-19.895
Cynomys leucurus	2.72043	2.7037	2.59036	3.3038	2.88971		2.91964	2.98387			3.69841	4		2.67391	1.92593	4.25	2.53659	3.625	3.95	2.57895		4	3.58065	3.91304	-27.47	-21.1302	-21.3818	-24.7778	-15.4856
Ursus arctos	2.7277	3.09701	2.60976	3.06522	2.99265	3.13514	3.12587	2.85632		2.55556	2.97849	3.13725		2.325	2.91803		3		3.26316	3.9		4.03571	2.98667	2.87179	-32.64	-19.0555	-19.5272	-23.0582	-19.1282
Vulpes zerda	3.42593	3.04167	2.30189	3.5	3.28448	2.5	3.40964	2.82394		3.625		3.14286	4.04167	3.25	2.6338		3.53968		3.08333			4.22222	2.73333	2.7931	-33.42	-26.8095	-20.685	-29.3666	-27.7149
Petaurus breviceps	2.91429	3.12598	3.10714	3.45	2.65812	3.46667	3.50971	2.73864		2.6	3.875		4.625	3.5	3.57692	4.125	2.1875	2.125	3.3617			3.97222	2.91111	2.8617	-34.67	-21.5668	-26.0411	-32.4965	-32.4691
Cynomys ludovicianus	3.39286	2.41284	2.65476	3.27083	3.21818	3	3.42781	2.98039	3.57143	3.13043	3.62	3.39062	3.5283	2.57971	3.05556	3.67742	3.38571	3.1875	3.9127	2.89286		3.875	3.57009	3.27451	-36.08	-24.8452	-26.3139	-33.3771	-32.6588
