# Supplementary material for: Behavioral Ecology of Captive Species: Using Bibliographic Information to Assess Pet Suitability of Mammal Species
Source: Front Vet Sci. 2016 May 20;3:35. doi: 10.3389/fvets.2016.00035 (PMC4873507; doi:10.3389/fvets.2016.00035)
Supplement: Supplementary file 1 [file Data_Sheet_1.ZIP › Table 7 complete.xlsx]

## Sheet: Datasheet4
		LOR
Mammal species	Scientific name	AS3	NGOs	NGO1	NGO2	AS4	AS4-low	AS4-high	All	AS2-model	LooCV
Sika deer	Cervus nippon	5.08	-10.2037	-23.3497	-1.15516	-17.5674	-40.6072	5.02261	-8.2553	4.02693	3.57758
Agile wallaby	Macropus agilis	4.72	-11.2175	-21.2481	-4.8322	-14.7688	-36.4834	7.16463	-7.6513	5.49443	5.52293
Tammar wallaby	Macropus eugenii	4.23	-4.37248	-10.347	2.66833	-18.8193	-42.7247	5.36725	-8.60705	-3.83346	-6.43098
Llama	Lama glama	2.31	-9.97008	-24.6987	1.6631	-21.4648	-48.3371	5.33964	-10.9765	1.44635	-0.196094
Asian palm civet	Paradoxurus hermaphroditus	1.43	-9.12389	-16.2492	-5.69054	-19.406	-41.5892	2.96931	-9.90832	3.62254	4.2735
Himalayan striped squirrel	Tamiops mcclellandii	-0.18	-12.817	-17.303	-11.6062	-15.5328	-31.3387	0.588864	-9.41994	1.00245	1.36667
Common Yellow-toothed Cavy	Galea musteloides	-0.24	-11.1979	-25.4382	-1.8667	-22.5062	-43.648	-1.17869	-12.4261	-2.60761	-3.03665
Golden spiny mouse	Acomys russatus	-0.31	-11.8186	-23.8301	-5.18235	-16.7684	-35.7051	1.87707	-10.5007	5.73309	5.73621
Common wallaroo	Macropus robustus	-0.78	-11.6235	-17.4986	-10.0872	-15.2547	-32.5088	2.21048	-9.77285	0.104837	-2.5375
Arabian Spiny Mouse	Acomys dimidiatus	-0.94	-10.0686	-18.5518	-6.81822	-20.5461	-38.383	-3.13184	-12.3122	-1.30673	-1.51961
Swamp wallaby	Wallabia bicolor	-1.64	-10.5106	-14.4972	-10.5946	-18.9362	-37.7025	0.162114	-11.755	-3.76623	-4.20032
Bactrian camel	Camelus bactrianus	-1.65	-9.77457	-22.8662	-1.9284	-21.0141	-44.0615	1.44923	-12.1228	2.79715	3.66361
Brazilian Guinea Pig	Cavia aperea	-2.1	-8.79304	-18.4053	1.07438	-21.359	-44.3746	1.9301	-11.3984	-6.62839	-7.43842
Chacoan mara	Dolichotis salinicola	-2.18	-11.4479	-18.3847	-8.55614	-23.8667	-45.4328	-2.03019	-13.4101	-10.2285	-11.7104
Red-necked wallaby	Macropus rufogriseus	-2.4	-12.7401	-25.4666	-4.53784	-20.6454	-44.7256	3.63584	-12.206	-1.35027	-1.94243
African pygmy mouse	Mus minutoides	-2.9	-10.4635	-20.2908	-4.90641	-22.8609	-43.3502	-2.15791	-13.4479	-2.88969	-2.94192
Fat-tailed gerbil	Pachyuromys duprasi	-3.23	-15.831	-32.7614	-5.1706	-29.1874	-52.8089	-6.59126	-16.5657	-4.92871	-5.65791
Finlayson’s Squirrel	Callosciurus finlaysonii	-3.35	-12.9879	-20.2597	-10.3716	-21.2787	-40.5875	-1.92984	-12.8131	1.16965	1.11337
Günther's vole	Microtus guentheri	-3.35	-11.1085	-14.8266	-11.738	-23.0571	-42.1104	-3.75983	-13.9409	-4.43235	-6.35008
Tricoloured squirrel	Callosciurus notatus	-3.42	-11.1777	-17.1153	-10.1136	-22.4738	-42.3097	-2.75842	-13.2374	-3.11089	-3.11168
Desert hamster	Phodopus roborovskii	-3.74	-9.50411	-21.7533	1.30971	-28.6293	-51.4055	-6.89405	-16.3073	-7.88518	-9.07159
Campbell's dwarf hamster	Phodopus campbelli	-3.91	-10.8137	-27.6546	3.36067	-28.4272	-50.793	-6.76354	-16.3094	-7.30928	-8.78377
Tayra	Eira barbara	-3.93	-13.5803	-26.4584	-7.81986	-23.3363	-43.7965	-3.28015	-14.1979	-1.21947	-7.3652
White-nosed coati	Nasua narica	-4.66	-8.39256	-16.1887	-5.43712	-23.4382	-43.8745	-2.97863	-13.5247	-3.43204	-3.24088
Screaming Hairy Armadillo	Chaetophractus vellerosus	-4.8	-11.6287	-21.229	-7.26567	-23.1715	-42.4352	-4.65344	-13.8024	-7.10696	-7.72335
Chinese striped hamster	Cricetulus barabensis	-4.8	-14.5178	-26.2534	-8.58171	-25.1166	-47.3498	-2.77631	-15.6053	-12.625	-12.669
Alpaca	Vicugna pacos	-4.8	-12.5567	-30.6535	1.78541	-21.2544	-42.7426	0.0109256	-13.7231	-0.546054	-0.560268
Prevost's Squirrel	Callosciurus prevostii	-4.97	-11.8681	-17.0798	-11.5553	-21.0747	-38.8429	-3.01361	-13.042	-8.23299	-8.27868
Persian jird	Meriones persicus	-5.35	-13.3617	-18.7085	-13.8658	-20.9095	-39.9662	-1.54607	-13.6313	-7.08493	-8.48484
Binturong	Arctictis binturong	-5.68	-12.7693	-28.0048	-5.03989	-23.885	-42.1199	-6.65928	-14.8003	-4.83264	-4.54438
Ferret	Mustela putorius furo	-5.97	-6.70967	-15.6172	4.70819	-24.9677	-48.3046	-2.18428	-13.9619	-7.35142	-7.69018
Swinhoe's Striped Squirrel	Tamiops swinhoei	-6.26	-12.618	-16.1129	-13.8355	-21.4997	-38.0497	-4.43264	-13.6444	-9.64855	-10.0078
Striped Ground Squirrel	Xerus erythropus	-6.34	-10.7693	-20.0595	-8.04431	-23.8695	-44.157	-3.35513	-15.1618	-5.1566	-4.80527
Common genet	Genetta genetta	-6.62	-14.0436	-26.8562	-8.25131	-26.7874	-49.3888	-4.91006	-16.2137	-7.68162	-7.93845
Red-tailed Squirrel	Sciurus granatensis	-6.85	-13.1613	-19.3941	-13.5324	-22.3791	-40.5747	-3.96084	-15.0223	-6.19018	-6.0745
Patagonian mara	Dolichotis patagonum	-7.01	-12.4024	-24.747	-7.62602	-28.8633	-52.2681	-5.88859	-17.6916	-15.3707	-16.9025
Common dwarf mongoose	Helogale parvula	-7.18	-12.9318	-21.0527	-11.4179	-25.4739	-47.3202	-4.03116	-15.9528	-9.72803	-10.96
Variegated Squirrel	Sciurus variegatoides	-7.36	-8.7691	-14.4883	-6.8018	-22.6571	-42.1947	-3.09925	-13.5121	-3.76333	-2.64632
Southern Flying Squirrel	Glaucomys volans	-7.72	-12.4825	-21.5599	-11.3849	-25.788	-44.8803	-7.47035	-16.7974	-8.32451	-8.59941
Dromedary	Camelus dromedarius	-7.84	-15.3454	-35.7263	0.440291	-27.5164	-50.0628	-5.3214	-16.5867	-8.74434	-8.98879
Parma wallaby	Macropus parma	-8.43	-11.4948	-19.1383	-10.1022	-22.7768	-42.9782	-2.27083	-15.0804	-9.5383	-9.81319
Steppe vole	Lagurus Lagurus	-8.48	-18.3569	-33.8636	-10.6339	-28.1157	-48.2799	-8.75994	-18.4595	-14.3276	-15.6323
Eastern grey kangaroo	Macropus giganteus	-8.64	-10.1473	-18.6979	-6.21005	-25.1676	-48.1885	-2.51286	-16.1904	-9.04282	-9.20726
Reindeer	Rangifer tarandus	-8.78	-13.2363	-26.0446	-7.06007	-29.2005	-48.9062	-10.7373	-17.8263	-11.9686	-13.0333
Vicuña	Vicugna vicugna	-8.79	-12.2238	-20.0751	-9.97726	-25.5589	-45.0552	-6.35567	-16.4508	-11.97	-12.1996
Raccoon dog	Nyctereutes procyonoides	-8.84	-10.6897	-20.157	-7.31426	-23.7698	-42.5135	-4.91464	-15.2261	-8.22071	-7.92263
Northern Amazon Red Squirrel	Sciurus igniventris	-8.98	-14.3657	-18.0226	-15.3781	-21.1414	-37.4013	-4.52305	-14.271	-14.0636	-8.01371
Corsac fox	Vulpes corsac	-9.11	-9.59168	-14.2052	-10.6406	-25.0897	-43.7332	-6.85397	-16.5163	-5.06975	-9.27484
Japanese Squirrel	Sciurus lis	-9.24	-12.0104	-18.32	-11.3731	-22.3189	-39.0277	-5.14552	-14.8744	-9.47799	-9.46335
South American tapir	Tapirus terrestris	-9.24	-13.241	-29.3245	-5.36879	-28.9486	-49.3042	-10.0931	-17.9798	-8.60498	-8.44013
Banded Mongoose	Mungos mungo	-9.29	-9.74008	-15.3065	-8.71759	-23.9437	-43.1087	-4.99222	-15.2977	-2.33479	-1.05798
Yellow mongoose	Cynictis penicillata	-9.76	-11.3754	-21.62	-8.97428	-28.8358	-49.0394	-9.32826	-18.1582	-10.9581	-11.2348
Red kangaroo	Macropus rufus	-9.77	-11.1557	-24.6642	-3.58458	-26.8821	-47.4396	-6.9407	-16.8717	-14.7769	-15.9329
Indian crested porcupine	Hystrix indica	-10.4	-12.8875	-19.2198	-13.3055	-25.3114	-45.6669	-4.91479	-16.8748	-9.76467	-9.65114
Striped skunk	Mephitis mephitis	-10.53	-12.6767	-25.9994	-5.4306	-28.1014	-49.7562	-7.22174	-17.2073	-7.06796	-6.13642
Richardson's Ground Squirrel	Spermophilus richardsonii	-10.9	-13.396	-19.7233	-14.0921	-28.9287	-46.9722	-11.2481	-18.767	-12.5894	-12.7951
Serval	Leptailurus serval	-11.46	-13.229	-27.4132	-5.71401	-28.6461	-49.581	-9.26642	-18.1248	-8.76581	-7.87908
American Red Squirre	Tamiasciurus hudsonicus	-12.25	-10.1899	-16.6454	-7.85061	-26.8881	-46.6326	-7.96557	-17.1206	-7.27908	-5.69241
Gunnison's prairie dog	Cynomys gunnisoni	-12.58	-14.9313	-30.5312	-7.12097	-30.4989	-51.566	-10.6353	-19.5134	-16.8244	-17.8894
Four-toed hegdehog	Atelerix albiventris	-13.49	-17.4442	-37.8736	-4.77993	-32.9084	-53.7118	-15.2603	-20.6784	-10.4975	-10.4793
Siberian chipmunk	Tamias sibiricus	-13.57	-14.922	-25.7917	-9.52674	-31.7964	-50.0873	-15.3347	-20.1058	-11.9309	-11.5811
Northern Giant Pouched Rat	Cricetomys gambianus	-13.8	-14.021	-29.5449	-8.3835	-32.9338	-53.8218	-14.116	-20.9028	-14.9287	-12.8179
Lesser Egyptian jerboa	Jaculus jaculus	-13.88	-13.1823	-21.7073	-10.3555	-27.3684	-48.517	-6.88427	-17.9313	-14.8199	-15.4748
Djungarian hamster	Phodopus sungorus	-13.88	-13.4909	-32.2968	0.171185	-30.4936	-52.482	-9.39471	-19.7532	-13.1134	-12.9548
Red-rumped Agouti	Dasyprocta leporina	-14.39	-15.9238	-23.2357	-15.3853	-27.3528	-45.2169	-9.72289	-18.931	-13.7963	-13.3913
American black bear	Ursus americanus	-14.61	-14.4821	-21.2867	-15.1792	-28.5559	-46.5986	-11.3438	-19.4986	-18.0252	-19.2155
American bison	Bison bison	-14.9	-12.3898	-20.4474	-10.181	-31.5202	-52.7978	-11.2353	-19.9929	-15.2958	-15.2488
Arctic Fox	Vulpes lagopus	-15.17	-10.5426	-26.2593	0.245643	-29.7651	-48.5696	-13.0926	-18.8224	-14.5578	-14.438
Leopard Cat	Prionailurus bengalensis	-15.2	-15.7113	-25.1135	-13.9367	-29.0818	-47.7283	-11.3108	-19.9567	-15.6724	-15.736
Dingo	Canis lupus dingo	-15.38	-14.072	-20.9195	-13.2133	-26.1884	-45.9171	-7.47026	-17.717	-14.6288	-14.5418
Thirteen-lined ground squirrel	Spermophilus tridecemlineatus	-15.45	-11.6773	-17.0077	-11.6682	-30.0395	-48.0629	-13.426	-19.3263	-16.861	-17.2006
Plains zebra	Equus burchelli	-15.7	-16.602	-25.9372	-15.2984	-33.1623	-53.4563	-14.558	-21.7676	-19.4874	-20.357
Crab-eating Raccoon	Procyon cancrivorus	-16.03	-18.5494	-30.6511	-13.8386	-28.0589	-47.5365	-9.16413	-19.3946	-15.1685	-14.9117
Black-eared Opossum	Didelphis marsupialis	-16.65	-18.5948	-27.4148	-16.2722	-27.6623	-47.6925	-8.37788	-19.1818	-16.394	-13.2552
South American coati	Nasua nasua	-16.7	-17.0446	-27.3913	-14.2073	-32.4382	-51.1105	-14.8754	-21.5709	-18.4645	-18.9582
Egyptian Fruit Bat	Rousettus aegyptiacus	-17.74	-12.4405	-21.326	-11.8054	-29.076	-46.9756	-12.2211	-20.6488	-14.8122	-13.9096
Long-tailed chinchilla	Chinchilla lanigera	-19.59	-19.6361	-38.7408	-10.6601	-34.7579	-56.3276	-14.5038	-24.4735	-16.0293	-14.2891
Utah Prairie Dog	Cynomys parvidens	-19.73	-13.551	-29.3795	-6.19986	-31.3868	-52.0034	-12.3229	-21.6526	-18.3388	-17.9239
Common degu	Octodon degus	-19.9	-16.2869	-33.4924	-8.98837	-35.859	-57.0483	-16.456	-24.7076	-19.607	-19.6251
Kinkajou	Potos Flavus	-20.93	-16.4508	-30.8403	-10.0523	-34.3558	-54.759	-15.6592	-23.4372	-19.534	-19.1005
Raccoon	Procyon lotor	-21.22	-19.6313	-26.8566	-19.7092	-27.4694	-46.0336	-9.06322	-20.7704	-15.637	-9.68368
Mexican prairie dog	Cynomys mexicanus	-23.14	-15.8602	-29.8264	-9.73728	-29.4532	-50.4523	-9.99235	-21.1855	-22.2741	-21.8521
Eurasian Elk	Alces alces	-23.19	-17.9769	-27.0107	-18.7898	-33.069	-50.8371	-17.5902	-23.9273	-23.1691	-22.8698
Red fox	Vulpes vulpes	-24.52	-15.3197	-32.3724	-7.1145	-35.6931	-55.0831	-18.866	-24.7844	-19.249	-17.6065
Capybara	Hydrochoerus hydrochaeris	-26.93	-18.5158	-31.8974	-14.8747	-33.8402	-52.6314	-16.5074	-25.0729	-22.1967	-19.895
White-tailed prairie dog	Cynomys leucurus	-27.47	-19.5082	-30.1396	-19.3226	-33.3359	-54.1439	-13.9586	-25.1288	-24.7778	-15.4856
Brown bear	Ursus arctos	-32.64	-14.9079	-29.7863	-9.19291	-37.4464	-54.9819	-22.268	-27.4305	-23.0582	-19.1282
Fennec fox	Vulpes zerda	-33.42	-18.1059	-33.1552	-12.6754	-36.182	-53.922	-20.6256	-27.7243	-29.3666	-27.7149
Sugar glider	Petaurus breviceps	-34.67	-20.7724	-34.0675	-17.7529	-38.2471	-56.9649	-22.0124	-28.7816	-32.4965	-32.4691
Black-tailed prairie dog	Cynomys ludovicianus	-36.08	-19.6993	-36.2865	-15.3007	-40.7965	-59.717	-23.9465	-31.1072	-33.3771	-32.6588
